# Supplementary material for: Efficacy and safety of avacopan in patients aged 65 years and older with ANCA-associated vasculitis: a post hoc analysis of data from the ADVOCATE trial
Source: Rheumatology (Oxford). 2025 Mar 3;64(6):3863–71. doi: 10.1093/rheumatology/keaf122 (PMC12107037; doi:10.1093/rheumatology/keaf122)
Supplement: keaf122_Supplementary_Data [file keaf122_supplementary_data.zip]

Archive with 3 entries (2 files):
- keaf122_Supplementary_Data/
- keaf122_Supplementary_Data/rhe-24-2844-File004.pdf
- keaf122_Supplementary_Data/rhe-24-2844-File005.docx
